# Supplementary material for: The role of surgery on primary site in metastatic upper urinary tract urothelial carcinoma and a nomogram for predicting the survival of patients with metastatic upper urinary tract urothelial carcinoma
Source: Cancer Med. 2021 Oct 14;10(22):8079–90. doi: 10.1002/cam4.4327 (PMC8607251; doi:10.1002/cam4.4327)
Supplement: Supplementary file 8 — Table S7 [file CAM4-10-8079-s014.zip]

Archive with 3 entries (2 files):
- cam44327-sup-0008-TableS7/
- cam44327-sup-0008-TableS7/cam44327-sup-0009-TableS7-1.docx
- cam44327-sup-0008-TableS7/cam44327-sup-0010-TableS7-2.docx
